# Supplementary material for: A scoring system to effectively evaluate central nervous system tuberculosis in patients with miliary tuberculosis
Source: PLoS One. 2017 May 22;12(5):e0176651. doi: 10.1371/journal.pone.0176651 (PMC5439665; doi:10.1371/journal.pone.0176651)
Supplement: S1 Dataset — (XLSX) [file pone.0176651.s001.xlsx]

## Sheet: Sheet1
age	gender	diagnosis	duration	cough	sputum	fiver	nightsweat	fatigue	emaciation	nausea	vomit	chestpain	shortbreath	headache	WBC	RBC	HGB	PLT	Perc Neutr	ALT	AST	TP	ALB	GLB	TBIL	DBIL	IBIL	GGT	BUN	CREA	ESR	CRP	ADA
4	2	1	10	1	0	0	0	0	0	1	1	0	0	0	6.19	4.78	124	355	53.5	13	21	61	32	29	16.1	5.6	10.5	24	3.3	17	56	37	21
43	1	1	60	1	1	1	1	0	0	0	0	0	0	0	10.99	3.43	92	497	85	53	123	65	21	44	6.2	3.3	2.9	52	4.9	34	109	181.8	10
20	2	1	45	0	0	1	0	0	0	0	0	0	0	0	6.58	4.18	118	258	76.3	43	29	50	34	16	16.4	7.5	8.9	24	2.7	43	15	26.6	8
22	2	1	30	0	0	1	0	0	0	1	1	0	0	1	6.25	4.19	116	224	88.5	19	17	55	35	20	8.8	4.7	4.1	27	3	51	48	0.9	29
67	1	1	40	1	0	1	0	0	0	1	1	0	1	0	5.82	3.71	112	496	56.9	59	44	57	39	18	10.3	1.9	8.4	98	4.5	68	35	14.6	7
6	1	1	13	0	0	1	0	0	0	0	0	0	0	1	9.21	4.96	127	426	80.6	45	16	54	33	21	14.2	5.9	8.3	38	4.1	29	31	27.8	3
21	2	1	14	1	1	1	0	0	0	0	0	0	1	1	7.4	4.31	113	445	71.8	44	29	53	37	16	11.9	6.4	5.5	64	3.8	49	20	38.4	11
22	1	1	13	0	0	1	0	0	0	0	0	0	0	0	6.19	4.98	136	196	68.2	21	9	54	37	17	11.3	7.8	3.5	34	4.2	57	12	17	9
30	1	1	120	1	1	1	0	0	0	0	0	1	0	0	6.43	5.35	145	269	74.6	28	15	71	39	32	8.2	2	6.2	45	4.4	66	50	54.2	8
36	1	1	3	1	1	1	0	0	0	0	0	0	0	0	8.97	4.86	144	215	63.4	15	13	58	38	20	15.9	5.8	10.1	19	5.1	54	80	76.5	13
32	2	1	14	1	1	1	1	1	0	0	0	0	0	0	4.15	3.11	86	204	86.3	38	196	58	28	30	7.7	3	4.7	31	5.5	61	134	111.9	27
63	2	1	90	1	1	1	0	1	0	0	0	0	1	0	3.82	4.58	123	234	79.1	12	29	51	28	23	26.7	13.6	13.1	66	2	34	24	27.8	21
22	1	1	13	0	0	1	0	0	0	0	0	0	0	0	6.19	4.98	136	196	68.2	21	9	54	37	17	11.3	7.8	3.3	34	4.2	57	12	17	9
79	1	1	180	1	1	1	0	0	0	0	0	0	0	0	5.44	5.04	149	126	86.8	15	20	45	30	15	24.8	9	15.8	93	7.1	58	31	15	25
16	2	1	14	0	0	1	1	1	0	0	0	0	0	1	10.79	5.42	130	286	90.4	27	30	66	43	23	6	4.9	1.1	46	4.4	33	17	1.4	235
7	1	1	30	0	0	1	0	0	0	0	0	0	0	0	7.1	4.51	119	206	60	12	21	68	40	28	11.9	5.3	6.6	29	2.4	41	19	2.1	27
30	2	1	90	1	1	1	1	0	0	0	0	0	0	0	6	4.16	121	271	75.3	18	24	66	31	35	17.6	7.5	10.1	31	1.9	67	30	5.9	8
10	1	1	23	0	0	1	0	0	0	0	0	0	0	0	5.82	4.75	123	242	56.2	28	34	54	28	25	12.5	6.8	5.7	32	5.1	48	39	2.8	21
1	1	1	15	0	0	1	0	0	0	0	0	0	0	0	14.66	3.53	70	147	70.5	18	50	50	31	19	13.1	9	4.1	98	2.8	20	55	5.6	37
9	2	1	30	0	0	1	0	0	0	0	0	0	0	0	6.65	4.82	127	155	62.5	28	42	88	40	48	9.5	5	4.5	48	3.7	38	30	2.5	28
27	2	1	30	1	1	1	0	0	0	0	0	1	1	0	4.9	4.79	117	310	69.2	42	45	50	24	26	15.5	6.4	9.1	71	5.6	57	36	8.4	22
30	2	1	30	1	1	1	0	0	0	0	0	0	0	0	3.38	2.81	83	88	89.6	22	36	53	21	32	11.7	4.7	7	75	5.2	70	96	14.7	40
17	1	1	7	0	0	1	0	0	0	0	0	0	0	0	7	4.34	128	180	82.7	97	76	58	26	33	13.3	7.3	6	156	3	49	56	7.4	34
19	2	1	30	1	0	1	0	1	0	0	0	0	0	1	5.5	3.38	102	144	80.1												46
17	1	1	30	0	0	1	0	0	0	1	1	0	0	1	7.8	4.6	141	383	76.6	28	17	71	40	30	15.1	4.8	10.3	69	3.8	53	23	1.1	23
39	2	1	20	1	1	1	0	0	0	1	1	0	0	1	5.5	4.47	125	130	90	18	21	60	30	31	13	6.4	6.4	29	3.7	56	54	3.2	22
36	2	1	20	0	0	1	0	0	0	0	0	0	0	1	4.15	2.38	68	179	80.5	43	58	35	21	15	18.4	7	11.4	139	1.8	47	91	9.3	49
15	1	1	120	1	1	1	0	1	0	0	0	0	0	0	4.12	3.99	112	392	39.9	31	35	73	29	44	15.2	8	7.2	38	2.5	33	91	5.2	29
15	2	1	30	1	0	1	0	0	1	0	0	0	0	0	7.2	4.95	130	178	52.6	18	17	77	39	38	18.8	6.6	12.2	25	3.1	69	50	1.1	26
52	2	1	60	0	0	1	0	0	0	0	0	0	1	0	5	3.79	111	188	82.8	53	41	52	33	19	9.8	2.8	7	59	4.4	55	10	2.3	19
45	1	1	30	0	0	1	0	0	1	0	0	0	0	0	5.73	4.66	137	187	73.5	75	40	74	31	43	32.6	11.5	21.1	205	3.1	62		5	26
30	1	1	60	1	1	1	0	0	0	0	0	0	1	0	15.2	5.28	136	207	86	178	73	97	29	68	15.7	8.1	10.6	29	2.8	54	80	11.4	19
32	1	1	90	1	0	1	0	0	0	0	0	0	0	0	12.3	4.78	137	153	88.7	38	27	63	33	30	75.9	33.1	42.8	83	5.6	62	46	260	26
15	1	1	180	1	0	1	0	0	0	0	0	0	0	0	5.4	4.42	103	413	58.1	91	63	65	33	31	13.6	6.5	7.1	86	6.1	55	64		27
10	1	1	180	1	1	1	0	0	0	0	0	0	0	1	3.1	3.56	102	109	74.4	76	54	48	31	17	13.5	4.8	8.7	86	6.5	66	16	3.2	39
58	1	1	30	0	0	1	1	1	0	0	0	0	0	0	9.5	4.97	140	119	83	110	100	55	23	32	29.8	9.3	20.5	71	5.4	64	24		38
60	2	1	20	1	0	1	0	0	0	0	0	0	0	1	6	3.95	109	292	73.7	14	20	73	38	36	42	11.5	5.1	6	2.5	5	62	5.5	50
42	1	1	30	1	0	1	0	0	0	0	0	0	0	0	9.3	3.89	125	256	86.1	125	33	67	32	35	37.2	16.9	20.3	134	3.7	311	10	5.9	4
22	2	1	120	1	0	0	0	0	0	0	0	0	0	0	4.5	4.77	111	214	64.9	13	22	72	34	38	11.2	5.8	5.4	36	2.2	53	83	1.4	14
80	2	1	7	0	0	1	0	1	0	0	0	0	1	0	7.7	3.49	92	313	89.3	18	64	51	25	26	50.6	23.1	27.5	10	4.2	34	37		18
47	2	1	14	1	0	1	0	0	1	0	0	0	1	0	8.7	3.51	108	352	92.5	8	20	55	25	30	19	6.4	12.6	36	2.4	35	44		21
13	2	1	10	1	0	1	0	0	0	0	0	0	0	0	5.3	2.88	84	171	82.3	18	42	35	13	22	22.9	10.8	12.1	66	4.3	43	110	25.3	23
3	2	1	60	1	0	1	1	0	0	0	0	0	0	0	4.9	2.74	61	105	54	81	510	52	21	32	74.5	28.6	35.9	439	7	41			126
54	1	1	90	1	1	1	0	1	0	0	0	0	0	0	8.5	3.14	87	383	77.7	18	13	69	29	40	10.6	3.8	6.8	85	3.7	58	110	12.5	11
30	1	1	7	1	0	0	0	1	0	0	0	1	1	0	9.7	4.04	120	211	84.3	26	17	74	37	37	22.5	7.7	14.8	43	2.4	56	95	13.9	19
38	1	1	10	1	0	1	1	0	0	0	0	0	1	0	4.23	4.42	115	239	59.1	52	33	68	42	26	11.6	9.2	2.4	53	4.7	60	49	36.1	13
19	1	1	90	1	0	1	1	0	0	0	0	0	1	0	3.06	5.08	129	228	69.7	41	65	77	38	39	15.8	8.6	7.2	134	5.1	64	10	89.8	41
35	2	1	30	1	1	1	0	0	0	0	0	0	0	0	4.42	3.91	93	162	63.3	397	675	64	29	35	23.4	9.5	13.9	159	2.4	52	59	42.6	44
18	1	1	90	1	0	0	0	0	0	0	0	0	0	0	10.54	4.37	119	381	63.9	63	27	83	41	42	7.3	10	6.3	144	8.3	47	16	15.3	5
68	2	1	7	1	1	0	0	1	0	0	0	0	0	1	5.3	4.1	127	184	50.4	38	37	73	39	34	4.6	2.2	2.4	20	4.2	63	19	6	4
21	2	2	7	0	0	0	0	0	0	1	0	0	0	1	4.52	4.66	80	216	62.7	2	14	60	47	13	20.9	8.8	12.1	13	2.5	41	12	0.9	5
23	2	2	40	1	0	1	0	0	0	0	0	0	1	0	5.26	3.6	100	278	84.8	118	144	64	30	34	29.1	17.3	11.8	183	2.6	33	62	1.9	23
45	1	2	60	0	0	1	0	0	0	1	1	0	0	1	3.73	4.63	128	90	44.4	67	22	67	39	28	18.6	8.6	10	69	5.6	63	37	6.5	12
14	2	2	90	0	0	1	0	0	0	0	0	0	0	1	6.23	4.98	140	297	50.3	25	17	61	39	22	5.2	1.6	3.6	18	2.6	33	8		12
11	2	2	60	0	0	1	0	0	0	1	1	0	0	1	7.84	4.46	133	309	54.5	16	14	57	44	13	10.8	2.1	8.7	22	3.8	30	1	6.5	9
25	2	2	10	0	0	1	0	0	0	1	1	0	0	1	9.21	4.63	133	286	81.8	119	25	84	42	42	13.5	3.1	10.4	389	2.3	33	104	14.3	11
20	2	2	30	1	1	1	0	0	0	1	1	0	0	1	5.2	3.88	105	330	84.6	79	32	78	36	42	33.1	16	17	52	3.8	39	57	1.1	33
12	2	2	30	1	0	0	0	0	0	0	0	0	1	0	6.17	4.14	117	231	75.5	17	18	56	40	16	21.1	5.5	15.6	14	2.6	34	10	2.6	12
14	1	2	14	0	0	0	0	0	0	1	0	0	0	0	6.8	4.87	145	230	87.5	10	18	67	39	28	8.3	4	4.3	34	7.7	35	33	18.9	12
22	1	2	120	0	0	1	0	0	0	0	0	0	0	1	4.78	4.83	137	204	79.1	347	389	59	40	19	29.2	17	12	158	3.8	34	4	17.8	16
41	2	2	60	1	0	1	0	0	0	1	1	0	0	1	6.24	5.11	143	254	76	96	20	61	44	17	13.4	3.2	10.2	69	3	43	10	2.3	8
17	2	2	30	0	0	1	1	0	0	0	0	0	0	1	7.01	5.33	149	424	77.6	18	12	74	48	26	9.6	1.3	8.3	29	5.3	45	1	2.3	10
34	1	2	120	0	0	1	0	0	0	0	0	0	0	1	4.06	4.31	138	135	58.1	22	13	58	47	11	22.8	7.4	15.4	65	1.6	45	9	1.1	5
17	2	2	60	0	0	1	0	0	0	1	1	0	0	1	7.24	4.59	133	289	69.3	9	15	76	51	24	12.7	5.5	7.2	26	3.5	46	18	0.3	21
30	1	2	30	0	0	0	0	0	0	1	0	0	0	1	6.5	4.98	138	252	76.7	56	26	70	40	30	22.3	7.9	14.4	88	4.3	57	13		21
13	2	2	9	0	0	1	0	0	0	0	0	0	0	1	15.1	4.56	134	247	87.4	23	18	56	35	22	9.1	4.7	4.4	26	2.1	35	32	0.1	25
23	1	2	30	1	1	1	1	1	0	0	0	0	0	0	8.2	3.71	109	103	71.9	13	14	69	30	38	12.5	5.7	6.8	71	2.9	54	65	5	20
20	2	2	90	1	1	0	0	1	0	0	0	0	0	0	6.7	3.86	113	235	69.4	37	24	70	39	31	17.9	6.9	11	56	5.1	41	37	0.4	20
42	1	2	180	1	1	1	0	0	0	0	0	0	0	1	3.4	4.37	151	77	64.5	29	31	73	35	39	29.3	10.8	18.5	86	3.6	54	30		29
24	2	2	10	0	0	1	1	1	0	0	0	0	0	0	1.7	3.11	91	78	76	29	244	44	23	21	14.6	4.5	10.1	9	3.6	42	24		23
16	2	2	60	0	0	1	0	0	0	1	1	0	0	1	5.8	3.51	121	263	80.8	28	24	77	45	32	25.8	8.7	17.1	41	1.3	49	36	0.9	22
17	1	2	5	0	0	0	0	1	0	0	0	0	0	0	4.3	4.3	128	47	87.8	26	46	88	42	46	14.4	8.5	5.9	195	4.1	23	24	3.7	21
29	1	2	60	0	0	1	1	1	1	0	0	0	1	0	4.68	5.64	133	348	82.9	134	127	96	44	52	21.1	14.1	7	138	2.7	48	26	55.3	31
25	2	2	15	1	0	1	0	0	0	0	0	0	1	0	13.4	4.66	119	278	88.1	33	35	78	41	37	10.6	4.5	6.1	214	3	46	17	3.2	21
13	2	2	30	0	0	1	0	0	0	0	0	0	0	0	8.18	5.2	127	330	64.4	21	23	84	41	43	16.8	6.1	10.7	23	3.1	49	71	20.1	25
23	1	2	60	0	0	1	0	1	0	0	0	0	0	1	5.88	5.12	154	220	79.5	27	20	71	37	34	4.7	3.4	1.3	102	4	68	4	19.5	22
30	2	2	30	0	0	1	0	0	0	1	1	0	0	1	4.81	4.8	137	256	54.8	19	16	79	47	32	11.9	3.6	8.3	55	2.9	34	20	5.2	13
19	2	2	90	1	1	1	0	0	0	0	0	0	0	1	2.5	3.28	109	137	65.9	11	18	75	38	37	6.8	2.9	3.9	57	4	51	16	20.8	15
22	1	2	15	0	0	1	0	0	0	1	0	0	0	1	6.2	4.6	138	314	62.6	8	19	63	43	20	6.5	3.8	2.7	53	3.8	60	10	4	24
25	2	2	90	1	1	1	0	0	0	0	0	0	0	1	3.6	99	315	78	72.9	37	39	77	32	45	8.3	2.7	5.6	49	3.6	57	85	10.7	26
49	1	2	25	1	0	0	0	1	0	0	0	0	0	1	4.22	4.65	139	115	73.2	38	34	84	43	41	28.8	9.9	18.9	87	3.7	46	33	3.4	16
